# Supplementary material for: Celastrol exerts a neuroprotective effect by directly binding to HMGB1 protein in cerebral ischemia–reperfusion
Source: J Neuroinflammation. 2021 Aug 9;18:174. doi: 10.1186/s12974-021-02216-w (PMC8353826; doi:10.1186/s12974-021-02216-w)
Supplement: Supplementary file 1 — Additional file 1. Supplementary Table S1. [file 12974_2021_2216_MOESM1_ESM.xlsx]

## Sheet: Sheet1
UniProt Entry Name	Accession	Description	# Unique Peptides	MW [kDa]	Biological Process	Cellular Component	Molecular Function	Gene Symbol	KEGG Pathways	WikiPathways	Reactome Pathways
2AAB	Q4QQT4	Serine/threonine-protein phosphatase 2A 65 kDa regulatory subunit A beta isoform OS=Rattus norvegicus OX=10116 GN=Ppp2r1b PE=2 SV=1	6	66	cell death;cell organization and biogenesis;regulation of biological process	membrane	enzyme regulator activity;protein binding	Ppp2r1b	Tight junction; Sphingolipid signaling pathway; Adrenergic signaling in cardiomyocytes; mRNA surveillance pathway; Chagas disease (American trypanosomiasis); Hepatitis C; PI3K-Akt signaling pathway; TGF-beta signaling pathway; AMPK signaling pathway; Oocyte meiosis; Long-term depression; Dopaminergic synapse; Hippo signaling pathway	Wnt Signaling Pathway and Pluripotency; IL-6 Signaling Pathway; Glycogen Metabolism	Signaling by GPCR; PI5P, PP2A and IER3 Regulate PI3K/AKT Signaling; Amplification of signal from unattached kinetochores via a MAD2 inhibitory signal; RHO GTPases Activate Formins; Cyclin A/B1/B2 associated events during G2/M transition; CTLA4 inhibitory signaling; Beta-catenin phosphorylation cascade; DARPP-32 events; Activated TLR4 signalling; ERKs are inactivated; Resolution of Sister Chromati…
ABD12	Q6AYT7	Lysophosphatidylserine lipase ABHD12 OS=Rattus norvegicus OX=10116 GN=Abhd12 PE=2 SV=1	1	45.3	metabolic process;response to stimulus	cytoplasm;membrane	catalytic activity	Abhd12			Gastrin-CREB signalling pathway via PKC and MAPK; Arachidonate production from DAG
ACOD2	Q6P7B9	Stearoyl-CoA desaturase 2 OS=Rattus norvegicus OX=10116 GN=Scd2 PE=1 SV=1	1	41	metabolic process;response to stimulus	endoplasmic reticulum;membrane	catalytic activity;metal ion binding	Scd; Scd2	Fatty acid metabolism; AMPK signaling pathway; Biosynthesis of unsaturated fatty acids; PPAR signaling pathway
ACSF2	Q499N5	Medium-chain acyl-CoA ligase ACSF2, mitochondrial OS=Rattus norvegicus OX=10116 GN=Acsf2 PE=2 SV=1	3	67.8	metabolic process	mitochondrion	catalytic activity;nucleotide binding	Acsf2			Mitochondrial Fatty Acid Beta-Oxidation
ACSL6	P33124	Long-chain-fatty-acid--CoA ligase 6 OS=Rattus norvegicus OX=10116 GN=Acsl6 PE=1 SV=1	2	78.1	cell proliferation;metabolic process;regulation of biological process;response to stimulus;transport	endoplasmic reticulum;membrane;mitochondrion;nucleus	catalytic activity;nucleotide binding;protein binding	Acsl6	Fatty acid metabolism; Fatty acid degradation; Fatty acid biosynthesis; Metabolic pathways; PPAR signaling pathway; Peroxisome; Adipocytokine signaling pathway	Fatty Acid Beta Oxidation; Beta Oxidation Meta Pathway; Fatty Acid Biosynthesis	Synthesis of very long-chain fatty acyl-CoAs
ADT1	Q05962	ADP/ATP translocase 1 OS=Rattus norvegicus OX=10116 GN=Slc25a4 PE=1 SV=3	2	33	cell organization and biogenesis;regulation of biological process;response to stimulus;transport	membrane;mitochondrion;nucleus	protein binding;transporter activity	Slc25a4	Calcium signaling pathway; Parkinson's disease; HTLV-I infection; cGMP-PKG signaling pathway; Huntington's disease	Electron Transport Chain
ADT2	Q09073	ADP/ATP translocase 2 OS=Rattus norvegicus OX=10116 GN=Slc25a5 PE=1 SV=3	4	32.9	cell organization and biogenesis;regulation of biological process;transport	membrane;mitochondrion;nucleus	protein binding;RNA binding;transporter activity	Slc25a5	Calcium signaling pathway; Parkinson's disease; HTLV-I infection; cGMP-PKG signaling pathway; Huntington's disease	Electron Transport Chain	Regulation of insulin secretion
AKA7G	Q6JP77	A-kinase anchor protein 7 isoforms delta and gamma OS=Rattus norvegicus OX=10116 GN=Akap7 PE=1 SV=1	1	39.4	regulation of biological process;response to stimulus	cytoplasm;cytosol;endoplasmic reticulum;membrane;nucleus	nucleotide binding;protein binding;structural molecule activity	Akap7		G Protein Signaling Pathways
ARF5	P84083	ADP-ribosylation factor 5 OS=Rattus norvegicus OX=10116 GN=Arf5 PE=1 SV=2	1	20.5	regulation of biological process;response to stimulus;transport	cytoplasm;Golgi;membrane	catalytic activity;nucleotide binding;protein binding;signal transducer activity	Arf5	Endocytosis
AT1A1	P06685	Sodium/potassium-transporting ATPase subunit alpha-1 OS=Rattus norvegicus OX=10116 GN=Atp1a1 PE=1 SV=1	9	113	cellular homeostasis;metabolic process;regulation of biological process;response to stimulus;transport	endoplasmic reticulum;endosome;Golgi;membrane	catalytic activity;metal ion binding;nucleotide binding;protein binding;transporter activity	Atp1a1	Mineral absorption; Pancreatic secretion; Proximal tubule bicarbonate reclamation; Adrenergic signaling in cardiomyocytes; Endocrine and other factor-regulated calcium reabsorption; Aldosterone-regulated sodium reabsorption; cAMP signaling pathway; Thyroid hormone synthesis; Protein digestion and absorption; Carbohydrate digestion and absorption; Gastric acid secretion; Salivary secretion; Cardia…	Proximal Tubule Transporters; Thick Ascending Limb Transporters	Ion homeostasis; Ion transport by P-type ATPases
AT1A2	P06686	Sodium/potassium-transporting ATPase subunit alpha-2 OS=Rattus norvegicus OX=10116 GN=Atp1a2 PE=1 SV=1	14	112.1	cellular homeostasis;metabolic process;regulation of biological process;response to stimulus;transport	cytoplasm;endosome;membrane	catalytic activity;metal ion binding;nucleotide binding;protein binding;transporter activity	Atp1a2	Mineral absorption; Pancreatic secretion; Proximal tubule bicarbonate reclamation; Adrenergic signaling in cardiomyocytes; Endocrine and other factor-regulated calcium reabsorption; Aldosterone-regulated sodium reabsorption; cAMP signaling pathway; Thyroid hormone synthesis; Protein digestion and absorption; Carbohydrate digestion and absorption; Gastric acid secretion; Salivary secretion; Cardia…		Ion homeostasis; Ion transport by P-type ATPases
AT1B1	P07340	Sodium/potassium-transporting ATPase subunit beta-1 OS=Rattus norvegicus OX=10116 GN=Atp1b1 PE=1 SV=1	5	35.2	cell organization and biogenesis;cellular homeostasis;metabolic process;regulation of biological process;response to stimulus;transport	membrane	catalytic activity;enzyme regulator activity;metal ion binding;nucleotide binding;protein binding;transporter activity	Atp1b1	Mineral absorption; Pancreatic secretion; Proximal tubule bicarbonate reclamation; Adrenergic signaling in cardiomyocytes; Endocrine and other factor-regulated calcium reabsorption; Aldosterone-regulated sodium reabsorption; cAMP signaling pathway; Thyroid hormone synthesis; Protein digestion and absorption; Carbohydrate digestion and absorption; Gastric acid secretion; Salivary secretion; Cardia…	Calcium Regulation in the Cardiac Cell; Proximal Tubule Transporters; Thick Ascending Limb Transporters	Ion homeostasis; Ion transport by P-type ATPases; Basigin interactions
AT5F1	P19511	ATP synthase F(0) complex subunit B1, mitochondrial OS=Rattus norvegicus OX=10116 GN=Atp5pb PE=1 SV=1	2	28.9	metabolic process;transport	membrane;mitochondrion;nucleus	catalytic activity;transporter activity	Atp5f1; LOC100911417	Alzheimer's disease; Oxidative phosphorylation; Metabolic pathways; Parkinson's disease; Huntington's disease	Oxidative phosphorylation; Electron Transport Chain	Formation of ATP by chemiosmotic coupling; Cristae formation
ATAD1	Q505J9	ATPase family AAA domain-containing protein 1 OS=Rattus norvegicus OX=10116 GN=Atad1 PE=1 SV=1	2	40.7	metabolic process;regulation of biological process;response to stimulus	membrane;mitochondrion;nucleus	catalytic activity;nucleotide binding;protein binding;RNA binding	Atad1
ATPG	P35435	ATP synthase subunit gamma, mitochondrial OS=Rattus norvegicus OX=10116 GN=Atp5f1c PE=1 SV=2	11	30.2	metabolic process;transport	membrane;mitochondrion	catalytic activity;RNA binding;transporter activity	Atp5c1		Electron Transport Chain
ATX10	Q9ER24	Ataxin-10 OS=Rattus norvegicus OX=10116 GN=Atxn10 PE=1 SV=1	4	53.7	cell organization and biogenesis	cytoplasm;cytosol;membrane	protein binding	Atxn10
BI1	P55062	Bax inhibitor 1 OS=Rattus norvegicus OX=10116 GN=Tmbim6 PE=2 SV=2	1	26.4	cell death;cellular homeostasis;metabolic process;regulation of biological process;response to stimulus	cytoplasm;endoplasmic reticulum;membrane	enzyme regulator activity;protein binding	Tmbim6
CADH2	Q9Z1Y3	Cadherin-2 OS=Rattus norvegicus OX=10116 GN=Cdh2 PE=1 SV=1	1	99.6	cell differentiation;cell organization and biogenesis;cellular component movement;regulation of biological process	cell surface;cytoplasm;cytoskeleton;membrane	metal ion binding;protein binding	Cdh2	Arrhythmogenic right ventricular cardiomyopathy (ARVC); Cell adhesion molecules (CAMs)
CADM1	Q6AYP5	Cell adhesion molecule 1 OS=Rattus norvegicus OX=10116 GN=Cadm1 PE=1 SV=1	1	51.8	cell growth;cell organization and biogenesis;cell proliferation;regulation of biological process;response to stimulus	membrane	protein binding	Cadm1	Cell adhesion molecules (CAMs)		Nectin/Necl trans heterodimerization
CADM2	Q1WIM2	Cell adhesion molecule 2 OS=Rattus norvegicus OX=10116 GN=Cadm2 PE=1 SV=2	5	47.5		cytoplasm;membrane	protein binding;receptor activity	Cadm2
CAMKV	Q63092	CaM kinase-like vesicle-associated protein OS=Rattus norvegicus OX=10116 GN=Camkv PE=1 SV=1	1	54.1	metabolic process;regulation of biological process;response to stimulus	membrane	catalytic activity;nucleotide binding;protein binding	Camkv
CAND2	Q9R0L4	Cullin-associated NEDD8-dissociated protein 2 OS=Rattus norvegicus OX=10116 GN=Cand2 PE=1 SV=1	1	139.6	cell organization and biogenesis;metabolic process	nucleus	protein binding	Cand2
CLBA1	Q5RJN9	Uncharacterized protein CLBA1 OS=Rattus norvegicus OX=10116 GN=Clba1 PE=2 SV=1	1	34.7				RGD1307315; Clba1
COPB	P23514	Coatomer subunit beta OS=Rattus norvegicus OX=10116 GN=Copb1 PE=1 SV=1	3	106.9	transport	cytoplasm;cytosol;endoplasmic reticulum;Golgi;membrane	protein binding;structural molecule activity	Copb1			Neutrophil degranulation; COPI-dependent Golgi-to-ER retrograde traffic; COPI-mediated anterograde transport
COX5A	P11240	Cytochrome c oxidase subunit 5A, mitochondrial OS=Rattus norvegicus OX=10116 GN=Cox5a PE=1 SV=1	3	16.1	metabolic process;transport	membrane;mitochondrion	catalytic activity;metal ion binding;transporter activity	Cox5a	Alzheimer's disease; Oxidative phosphorylation; Metabolic pathways; Parkinson's disease; Non-alcoholic fatty liver disease (NAFLD); Cardiac muscle contraction; Huntington's disease	Arachidonate Epoxygenase Epoxide Hydrolase; Electron Transport Chain
CY24A	Q62737	Cytochrome b-245 light chain OS=Rattus norvegicus OX=10116 GN=Cyba PE=1 SV=3	1	20.7	cell organization and biogenesis;cellular homeostasis;defense response;metabolic process;regulation of biological process;response to stimulus;transport	cytoplasm;endosome;Golgi;membrane;mitochondrion;nucleus	catalytic activity;metal ion binding;protein binding	Cyba	Leishmaniasis; Leukocyte transendothelial migration; Phagosome; Osteoclast differentiation; NOD-like receptor signaling pathway	Oxidative Stress	Detoxification of Reactive Oxygen Species; VEGFA-VEGFR2 Pathway; RHO GTPases Activate NADPH Oxidases; Neutrophil degranulation; Cross-presentation of particulate exogenous antigens (phagosomes); ROS, RNS production in phagocytes
DDX21	Q3B8Q1	Nucleolar RNA helicase 2 OS=Rattus norvegicus OX=10116 GN=Ddx21 PE=2 SV=1	2	85.9	cell differentiation;metabolic process;response to stimulus	cytoplasm;membrane;nucleus	catalytic activity;nucleotide binding;RNA binding	Ddx21			B-WICH complex positively regulates rRNA expression; Major pathway of rRNA processing in the nucleolus and cytosol
DHPR	P11348	Dihydropteridine reductase OS=Rattus norvegicus OX=10116 GN=Qdpr PE=1 SV=1	1	25.5	metabolic process;response to stimulus	cytoplasm;cytosol;mitochondrion	catalytic activity;nucleotide binding;protein binding	Qdpr	Folate biosynthesis; Metabolic pathways		Phenylalanine and tyrosine catabolism
DNJC5	P60905	DnaJ homolog subfamily C member 5 OS=Rattus norvegicus OX=10116 GN=Dnajc5 PE=1 SV=1	2	22.1	cell communication;regulation of biological process	membrane;mitochondrion	protein binding	Dnajc5	Protein processing in endoplasmic reticulum		GABA synthesis, release, reuptake and degradation; Neutrophil degranulation
ECHB	Q60587	Trifunctional enzyme subunit beta, mitochondrial OS=Rattus norvegicus OX=10116 GN=Hadhb PE=1 SV=1	6	51.4	metabolic process	endoplasmic reticulum;membrane;mitochondrion	catalytic activity;nucleotide binding;protein binding;RNA binding	Hadhb	Fatty acid metabolism; Fatty acid degradation; Fatty acid elongation; Metabolic pathways; Valine, leucine and isoleucine degradation	Fatty Acid Beta Oxidation; Beta Oxidation Meta Pathway; Beta Oxidation of Unsaturated Fatty Acids	Beta oxidation of myristoyl-CoA to lauroyl-CoA; Beta oxidation of lauroyl-CoA to decanoyl-CoA-CoA; Beta oxidation of octanoyl-CoA to hexanoyl-CoA; Beta oxidation of decanoyl-CoA to octanoyl-CoA-CoA; Beta oxidation of hexanoyl-CoA to butanoyl-CoA; Beta oxidation of palmitoyl-CoA to myristoyl-CoA; Acyl chain remodeling of CL
EHD3	Q8R491	EH domain-containing protein 3 OS=Rattus norvegicus OX=10116 GN=Ehd3 PE=1 SV=2	3	60.8	cell organization and biogenesis;metabolic process;regulation of biological process;transport	cytoplasm;cytosol;endosome;membrane	metal ion binding;nucleotide binding;protein binding	Ehd3	Endocytosis		Factors involved in megakaryocyte development and platelet production
ELOC	P83941	Elongin-C OS=Rattus norvegicus OX=10116 GN=Eloc PE=1 SV=1	2	12.5	metabolic process;regulation of biological process	nucleus	catalytic activity;protein binding	Tceb1; Eloc	Ubiquitin mediated proteolysis; Renal cell carcinoma; Pathways in cancer; HIF-1 signaling pathway
FBRL	P22509	rRNA 2'-O-methyltransferase fibrillarin OS=Rattus norvegicus OX=10116 GN=Fbl PE=1 SV=2	4	34.2	cell differentiation;cell organization and biogenesis;metabolic process	chromosome;membrane;nucleus	catalytic activity;protein binding;RNA binding	Fbl	Ribosome biogenesis in eukaryotes	TNF-alpha NF-kB Signaling Pathway	Major pathway of rRNA processing in the nucleolus and cytosol
FCERG	P20411	High affinity immunoglobulin epsilon receptor subunit gamma OS=Rattus norvegicus OX=10116 GN=Fcer1g PE=1 SV=1	1	9.8	cell differentiation;cell organization and biogenesis;cellular component movement;defense response;metabolic process;regulation of biological process;response to stimulus;transport	cell surface;membrane	protein binding;receptor activity;signal transducer activity	Fcer1g	Sphingolipid signaling pathway; Tuberculosis; Natural killer cell mediated cytotoxicity; Platelet activation; Asthma; Fc epsilon RI signaling pathway; Phospholipase D signaling pathway		FCERI mediated Ca+2 mobilization; Role of LAT2/NTAL/LAB on calcium mobilization; FCERI mediated MAPK activation; Neutrophil degranulation; FCERI mediated NF-kB activation; GPVI-mediated activation cascade; Cell surface interactions at the vascular wall; Platelet Adhesion to exposed collagen
FYN	Q62844	Tyrosine-protein kinase Fyn OS=Rattus norvegicus OX=10116 GN=Fyn PE=1 SV=1	2	60.7	cell differentiation;cell organization and biogenesis;cell proliferation;cellular component movement;defense response;development;metabolic process;regulation of biological process;response to stimulus	cytosol;endosome;membrane;mitochondrion	catalytic activity;metal ion binding;nucleotide binding;protein binding;signal transducer activity	Fyn	Prion diseases; Sphingolipid signaling pathway; Measles; Axon guidance; Focal adhesion; T cell receptor signaling pathway; Adherens junction; Natural killer cell mediated cytotoxicity; Viral myocarditis; Cholinergic synapse; Platelet activation; Fc epsilon RI signaling pathway; Osteoclast differentiation; Phospholipase D signaling pathway	IL-6 Signaling Pathway; Kit Receptor Signaling Pathway; Focal Adhesion; IL-3 Signaling Pathway; Alpha6-Beta4 Integrin Signaling Pathway; IL-2 Signaling Pathway; Integrin-mediated cell adhesion	PI5P, PP2A and IER3 Regulate PI3K/AKT Signaling; VEGFA-VEGFR2 Pathway; DCC mediated attractive signaling; Regulation of signaling by CBL; Sema3A PAK dependent Axon repulsion; CRMPs in Sema3A signaling; SEMA3A-Plexin repulsion signaling by inhibiting Integrin adhesion; NCAM signaling for neurite out-growth; DAP12 signaling; Regulation of KIT signaling; Platelet Adhesion to exposed collagen; GPVI-m…
G6PD	P05370	Glucose-6-phosphate 1-dehydrogenase OS=Rattus norvegicus OX=10116 GN=G6pdx PE=1 SV=3	3	59.3	metabolic process;regulation of biological process;response to stimulus	cytoplasm;cytosol;membrane;nucleus	catalytic activity;nucleotide binding;protein binding	G6pd	Central carbon metabolism in cancer; Pentose phosphate pathway; Metabolic pathways; Glutathione metabolism; Carbon metabolism	NFE2L2; Relationship between glutathione and NADPH; Pentose Phosphate Pathway; Glutathione metabolism	TP53 Regulates Metabolic Genes; Pentose phosphate pathway (hexose monophosphate shunt)
GALT1	Q10473	Polypeptide N-acetylgalactosaminyltransferase 1 OS=Rattus norvegicus OX=10116 GN=Galnt1 PE=1 SV=1	2	64.2	metabolic process	extracellular;Golgi;membrane	catalytic activity;metal ion binding	Galnt1	Mucin type O-glycan biosynthesis; Metabolic pathways		O-linked glycosylation of mucins; COPI-independent Golgi-to-ER retrograde traffic
GCYA1	P19686	Guanylate cyclase soluble subunit alpha-1 OS=Rattus norvegicus OX=10116 GN=Gucy1a1 PE=1 SV=1	1	77.5	metabolic process;regulation of biological process;response to stimulus	cytoplasm;cytosol;membrane	catalytic activity;nucleotide binding;protein binding	Gucy1a3		Myometrial Relaxation and Contraction Pathways
GHC2	Q505J6	Mitochondrial glutamate carrier 2 OS=Rattus norvegicus OX=10116 GN=Slc25a18 PE=2 SV=2	2	34.1	transport	membrane;mitochondrion	transporter activity	Slc25a18			Organic anion transporters
GNA11	Q9JID2	Guanine nucleotide-binding protein subunit alpha-11 OS=Rattus norvegicus OX=10116 GN=Gna11 PE=2 SV=1	1	42	cell organization and biogenesis;regulation of biological process;response to stimulus	cytoplasm;cytosol;membrane	catalytic activity;metal ion binding;nucleotide binding;protein binding;signal transducer activity	Gna11	GnRH signaling pathway; Calcium signaling pathway; Gap junction; Chagas disease (American trypanosomiasis); Amoebiasis; Cholinergic synapse; Pathways in cancer; Long-term depression; Aldosterone synthesis and secretion; Vascular smooth muscle contraction; Insulin secretion; cGMP-PKG signaling pathway	Calcium Regulation in the Cardiac Cell; Angiotensin signaling in thick ascending limbs; G Protein Signaling Pathways
GNAO	P59215	Guanine nucleotide-binding protein G(o) subunit alpha OS=Rattus norvegicus OX=10116 GN=Gnao1 PE=1 SV=2	8	40	cell organization and biogenesis;regulation of biological process;response to stimulus	membrane	catalytic activity;metal ion binding;nucleotide binding;protein binding;signal transducer activity	Gnao1	Oxytocin signaling pathway; Alcoholism; Chagas disease (American trypanosomiasis); Morphine addiction; Retrograde endocannabinoid signaling; Rap1 signaling pathway; Glutamatergic synapse; Estrogen signaling pathway; Cholinergic synapse; Toxoplasmosis; Long-term depression; GABAergic synapse; Melanogenesis; Circadian entrainment; Serotonergic synapse; Dopaminergic synapse	Calcium Regulation in the Cardiac Cell; G Protein Signaling Pathways	G-protein activation; Signaling by GPCR; Ca2+ pathway; PLC beta mediated events; Cooperation of PDCL (PhLP1) and TRiC/CCT in G-protein beta folding
GPM6A	Q812E9	Neuronal membrane glycoprotein M6-a OS=Rattus norvegicus OX=10116 GN=Gpm6a PE=1 SV=1	1	31.2	cell differentiation;cell organization and biogenesis;cellular component movement;regulation of biological process;transport	membrane	protein binding;transporter activity	Gpm6a
GPM6B	Q9JJK1	Neuronal membrane glycoprotein M6-b OS=Rattus norvegicus OX=10116 GN=Gpm6b PE=1 SV=1	1	29	cell differentiation;cell organization and biogenesis;development;regulation of biological process;transport	membrane		Gpm6b
GSTM5	Q9Z1B2	Glutathione S-transferase Mu 5 OS=Rattus norvegicus OX=10116 GN=Gstm5 PE=1 SV=3	1	26.6	metabolic process;response to stimulus	cytoplasm;nucleus	catalytic activity;protein binding	Gstm5; LOC100912430; Gstm3	Platinum drug resistance; Chemical carcinogenesis; Metabolism of xenobiotics by cytochrome P450; Glutathione metabolism; Drug metabolism - cytochrome P450	Metapathway biotransformation	Glutathione conjugation
GSTP1	P04906	Glutathione S-transferase P OS=Rattus norvegicus OX=10116 GN=Gstp1 PE=1 SV=2	5	23.4	cell communication;cell proliferation;metabolic process;regulation of biological process;response to stimulus	cytoplasm;cytosol;membrane;mitochondrion;nucleus	antioxidant activity;catalytic activity;enzyme regulator activity;protein binding	Gstp1	Platinum drug resistance; Prostate cancer; Chemical carcinogenesis; Metabolism of xenobiotics by cytochrome P450; Glutathione metabolism; Drug metabolism - cytochrome P450	Metapathway biotransformation	Detoxification of Reactive Oxygen Species; Glutathione conjugation; Neutrophil degranulation
H31	Q6LED0	Histone H3.1 OS=Rattus norvegicus OX=10116 PE=1 SV=3	6	15.4	cell organization and biogenesis;regulation of biological process	chromosome;membrane;nucleus	DNA binding;protein binding	LOC682330; Hist1h2ail; Hist1h2ail1; Hist1h3a; LOC679994; LOC680498	Alcoholism; Systemic lupus erythematosus; Transcriptional misregulation in cancer		RUNX1 regulates transcription of genes involved in differentiation of HSCs; HATs acetylate histones; RNA Polymerase I Promoter Opening; Oxidative Stress Induced Senescence; Senescence-Associated Secretory Phenotype (SASP); Interleukin-7 signaling; RUNX1 regulates genes involved in megakaryocyte differentiation and platelet function; SIRT1 negatively regulates rRNA expression; RMTs methylate histo…
HMCS1	P17425	Hydroxymethylglutaryl-CoA synthase, cytoplasmic OS=Rattus norvegicus OX=10116 GN=Hmgcs1 PE=1 SV=1	6	57.4	metabolic process;response to stimulus	cytoplasm;cytosol	catalytic activity;protein binding	Hmgcs1	Synthesis and degradation of ketone bodies; Butanoate metabolism; Metabolic pathways; Valine, leucine and isoleucine degradation; Terpenoid backbone biosynthesis	Endochondral Ossification; Cholesterol Biosynthesis; Cholesterol metabolism	Cholesterol biosynthesis
HMGB1	P63159	High mobility group protein B1 OS=Rattus norvegicus OX=10116 GN=Hmgb1 PE=1 SV=2	7	24.9	cell differentiation;cell organization and biogenesis;cell proliferation;cellular component movement;cellular homeostasis;defense response;metabolic process;regulation of biological process;response to stimulus;transport	cell surface;chromosome;cytoplasm;cytosol;endosome;extracellular;membrane;nucleus	catalytic activity;DNA binding;enzyme regulator activity;protein binding;RNA binding	Hmgb1; Hmg1l1	Base excision repair
HMGB2	P52925	High mobility group protein B2 OS=Rattus norvegicus OX=10116 GN=Hmgb2 PE=2 SV=2	5	24.1	cell organization and biogenesis;cellular component movement;defense response;metabolic process;regulation of biological process;response to stimulus	chromosome;cytoplasm;extracellular;nucleus	DNA binding;protein binding;RNA binding	Hmgb2; RGD1564519; Hmgb2l1			Activation of DNA fragmentation factor
HNRPD	Q9JJ54	Heterogeneous nuclear ribonucleoprotein D0 OS=Rattus norvegicus OX=10116 GN=Hnrnpd PE=1 SV=2	4	38.2	metabolic process;regulation of biological process;response to stimulus;transport	cytoplasm;cytosol;nucleus	DNA binding;protein binding;RNA binding	Hnrpd; Hnrnpd		mRNA processing	AUF1 (hnRNP D0) binds and destabilizes mRNA; mRNA Splicing - Major Pathway
HS90B	P34058	Heat shock protein HSP 90-beta OS=Rattus norvegicus OX=10116 GN=Hsp90ab1 PE=1 SV=4	19	83.2	cell organization and biogenesis;metabolic process;regulation of biological process;response to stimulus	cell surface;cytoplasm;cytosol;extracellular;membrane;mitochondrion;nucleus	enzyme regulator activity;nucleotide binding;protein binding;RNA binding	Hsp90ab1	Antigen processing and presentation; Prostate cancer; Estrogen signaling pathway; Protein processing in endoplasmic reticulum; PI3K-Akt signaling pathway; Progesterone-mediated oocyte maturation; Pathways in cancer; NOD-like receptor signaling pathway	TNF-alpha NF-kB Signaling Pathway	HSP90 chaperone cycle for steroid hormone receptors (SHR); Aryl hydrocarbon receptor signalling; Regulation of actin dynamics for phagocytic cup formation; Neutrophil degranulation; The role of GTSE1 in G2/M progression after G2 checkpoint; The NLRP3 inflammasome; Attenuation phase; Sema3A PAK dependent Axon repulsion; HSF1 activation
HSP72	P14659	Heat shock-related 70 kDa protein 2 OS=Rattus norvegicus OX=10116 GN=Hspa2 PE=1 SV=2	1	69.6	cell differentiation;cell organization and biogenesis;development;metabolic process;regulation of biological process;response to stimulus	cell surface;cytoplasm;cytoskeleton;cytosol;membrane;mitochondrion;nucleus	nucleotide binding;protein binding	Hspa2	MAPK signaling pathway; Antigen processing and presentation; Measles; Longevity regulating pathway - multiple species; Legionellosis; Epstein-Barr virus infection; Influenza A; Estrogen signaling pathway; Protein processing in endoplasmic reticulum; Toxoplasmosis; Spliceosome; Endocytosis
KAPCA	P27791	cAMP-dependent protein kinase catalytic subunit alpha OS=Rattus norvegicus OX=10116 GN=Prkaca PE=1 SV=2	2	40.6	cellular homeostasis;metabolic process;regulation of biological process;response to stimulus	cytoplasm;cytosol;Golgi;membrane;mitochondrion;nucleus	catalytic activity;metal ion binding;nucleotide binding;protein binding	Prkaca		Estrogen signaling; Hypothetical Network for Drug Addiction; Endochondral Ossification; Myometrial Relaxation and Contraction Pathways; CFTR activity in the plasma membrane; IL-3 Signaling Pathway; Calcium Regulation in the Cardiac Cell; MAPK signaling pathway; TNF-alpha NF-kB Signaling Pathway; G Protein Signaling Pathways
KC1D	Q06486	Casein kinase I isoform delta OS=Rattus norvegicus OX=10116 GN=Csnk1d PE=1 SV=2	1	47.3	cell organization and biogenesis;metabolic process;regulation of biological process;response to stimulus;transport	cytoplasm;cytoskeleton;Golgi;membrane;nucleus	catalytic activity;nucleotide binding;protein binding	Csnk1d	Gap junction; Circadian rhythm; Hedgehog signaling pathway; Hippo signaling pathway	Wnt Signaling Pathway NetPath	Regulation of PLK1 Activity at G2/M Transition; AURKA Activation by TPX2; Recruitment of mitotic centrosome proteins and complexes; COPII (Coat Protein 2) Mediated Vesicle Transport; Loss of Nlp from mitotic centrosomes; Anchoring of the basal body to the plasma membrane; Major pathway of rRNA processing in the nucleolus and cytosol; Recruitment of NuMA to mitotic centrosomes
KCC2G	P11730	Calcium/calmodulin-dependent protein kinase type II subunit gamma OS=Rattus norvegicus OX=10116 GN=Camk2g PE=1 SV=1	1	59	cell differentiation;cell organization and biogenesis;development;metabolic process;regulation of biological process;response to stimulus;transport	cytoplasm;endoplasmic reticulum;membrane	catalytic activity;nucleotide binding;protein binding	Camk2g	Oxytocin signaling pathway; GnRH signaling pathway; ErbB signaling pathway; Calcium signaling pathway; Adrenergic signaling in cardiomyocytes; Neurotrophin signaling pathway; Axon guidance; Glioma; cAMP signaling pathway; Tuberculosis; Olfactory transduction; Cholinergic synapse; Oocyte meiosis; HIF-1 signaling pathway; Melanogenesis; Glucagon signaling pathway; Proteoglycans in cancer; Circadian…	Myometrial Relaxation and Contraction Pathways; Calcium Regulation in the Cardiac Cell; Wnt Signaling Pathway NetPath	RAF/MAP kinase cascade; HSF1-dependent transactivation; Interleukin-20 family signaling; CREB phosphorylation through the activation of CaMKII; Ras activation uopn Ca2+ infux through NMDA receptor; Trafficking of AMPA receptors; Interferon gamma signaling; Unblocking of NMDA receptor, glutamate binding and activation
KPCE	P09216	Protein kinase C epsilon type OS=Rattus norvegicus OX=10116 GN=Prkce PE=1 SV=1	2	83.4	cell division;cell organization and biogenesis;cellular homeostasis;metabolic process;regulation of biological process;response to stimulus;transport	cytoplasm;cytoskeleton;cytosol;endoplasmic reticulum;Golgi;membrane;mitochondrion;nucleus	catalytic activity;enzyme regulator activity;metal ion binding;nucleotide binding;protein binding	Prkce	Tight junction; Sphingolipid signaling pathway; AGE-RAGE signaling pathway in diabetic complications; Fc gamma R-mediated phagocytosis; MicroRNAs in cancer; Insulin resistance; Aldosterone synthesis and secretion; Vascular smooth muscle contraction; Inflammatory mediator regulation of TRP channels; cGMP-PKG signaling pathway; Type II diabetes mellitus	Hypothetical Network for Drug Addiction; Wnt Signaling Pathway and Pluripotency; Myometrial Relaxation and Contraction Pathways; Calcium Regulation in the Cardiac Cell; Wnt Signaling Pathway; G Protein Signaling Pathways
LCAP	P97629	Leucyl-cystinyl aminopeptidase OS=Rattus norvegicus OX=10116 GN=Lnpep PE=1 SV=1	1	117.1	cell communication;metabolic process;regulation of biological process;response to stimulus	cell surface;cytoplasm;membrane	catalytic activity;metal ion binding;receptor activity;signal transducer activity	Lnpep; LOC100912445; LOC108348118	Renin-angiotensin system
LIMD2	Q4KM31	LIM domain-containing protein 2 OS=Rattus norvegicus OX=10116 GN=Limd2 PE=2 SV=1	1	14.2		cytoplasm;nucleus	metal ion binding	Limd2
MK09	P49186	Mitogen-activated protein kinase 9 OS=Rattus norvegicus OX=10116 GN=Mapk9 PE=1 SV=1	2	48	cell organization and biogenesis;metabolic process;regulation of biological process;response to stimulus;transport	cytoplasm;cytosol;mitochondrion;nucleus	catalytic activity;enzyme regulator activity;nucleotide binding;protein binding;signal transducer activity	Mapk9	Herpes simplex infection; GnRH signaling pathway; MAPK signaling pathway; ErbB signaling pathway; Sphingolipid signaling pathway; Apoptosis; Neurotrophin signaling pathway; RIG-I-like receptor signaling pathway; Chagas disease (American trypanosomiasis); Hepatitis B; AGE-RAGE signaling pathway in diabetic complications; Focal adhesion; Retrograde endocannabinoid signaling; Pertussis; cAMP signali…	Estrogen signaling; Wnt Signaling Pathway and Pluripotency; Toll-like receptor signaling pathway; Focal Adhesion; IL-3 Signaling Pathway; MAPK signaling pathway; Wnt Signaling Pathway NetPath; Insulin Signaling; IL-5 Signaling Pathway; TGF Beta Signaling Pathway; Wnt Signaling Pathway; IL-2 Signaling Pathway
MPC2	P38718	Mitochondrial pyruvate carrier 2 OS=Rattus norvegicus OX=10116 GN=Mpc2 PE=2 SV=1	2	14.2	regulation of biological process;transport	membrane;mitochondrion;nucleus	transporter activity	Mpc2		Hexoses metabolism in proximal tubules
NCDN	O35095	Neurochondrin OS=Rattus norvegicus OX=10116 GN=Ncdn PE=1 SV=2	2	78.9	cell organization and biogenesis;regulation of biological process	cytoplasm;cytosol;membrane;nucleus	protein binding	Ncdn
NDUAA	Q561S0	NADH dehydrogenase [ubiquinone] 1 alpha subcomplex subunit 10, mitochondrial OS=Rattus norvegicus OX=10116 GN=Ndufa10 PE=1 SV=1	4	40.5	cell organization and biogenesis;metabolic process;response to stimulus;transport	mitochondrion;organelle lumen	catalytic activity	Ndufa10; Ndufa10l1	Alzheimer's disease; Oxidative phosphorylation; Metabolic pathways; Parkinson's disease; Non-alcoholic fatty liver disease (NAFLD); Huntington's disease	Oxidative phosphorylation; Electron Transport Chain	Complex I biogenesis
NSDHL	Q5PPL3	Sterol-4-alpha-carboxylate 3-dehydrogenase, decarboxylating OS=Rattus norvegicus OX=10116 GN=Nsdhl PE=2 SV=1	2	40.4	metabolic process;regulation of biological process;response to stimulus	endoplasmic reticulum;membrane	catalytic activity	Nsdhl	Metabolic pathways; Steroid biosynthesis	Cholesterol Biosynthesis; Cholesterol metabolism	Cholesterol biosynthesis
OGA	Q8VIJ5	Protein O-GlcNAcase OS=Rattus norvegicus OX=10116 GN=Oga PE=1 SV=1	9	102.9	cell death;cell organization and biogenesis;metabolic process;regulation of biological process;response to stimulus;transport	cytoplasm;cytosol;membrane;mitochondrion;nucleus	catalytic activity	Mgea5	Insulin resistance
OGT1	P56558	UDP-N-acetylglucosamine--peptide N-acetylglucosaminyltransferase 110 kDa subunit OS=Rattus norvegicus OX=10116 GN=Ogt PE=1 SV=1	4	115.5	cell death;cell organization and biogenesis;cellular homeostasis;metabolic process;regulation of biological process;response to stimulus	cytoplasm;cytosol;membrane;mitochondrion;nucleus	catalytic activity;protein binding	Ogt	Insulin resistance; Other types of O-glycan biosynthesis
OSTF1	Q6P686	Osteoclast-stimulating factor 1 OS=Rattus norvegicus OX=10116 GN=Ostf1 PE=1 SV=1	1	23.7		cytoplasm;extracellular	protein binding	Ostf1			Neutrophil degranulation
PAK1	P35465	Serine/threonine-protein kinase PAK 1 OS=Rattus norvegicus OX=10116 GN=Pak1 PE=1 SV=3	2	60.5	cell death;cell organization and biogenesis;metabolic process;regulation of biological process;response to stimulus;transport	cytoplasm;cytosol;Golgi;membrane;nucleus	catalytic activity;nucleotide binding;protein binding;signal transducer activity	Pak1	MAPK signaling pathway; ErbB signaling pathway; Axon guidance; Focal adhesion; cAMP signaling pathway; Fc gamma R-mediated phagocytosis; Hippo signaling pathway -multiple species; T cell receptor signaling pathway; Renal cell carcinoma; Natural killer cell mediated cytotoxicity; Regulation of actin cytoskeleton; Ras signaling pathway; Proteoglycans in cancer; Chemokine signaling pathway	Focal Adhesion; IL-3 Signaling Pathway; Regulation of Actin Cytoskeleton; MAPK signaling pathway; Alpha6-Beta4 Integrin Signaling Pathway; EGFR1 Signaling Pathway; Integrin-mediated cell adhesion; FAS pathway and Stress induction of HSP regulation; Signaling of Hepatocyte Growth Factor Receptor	VEGFR2 mediated vascular permeability; MAPK6/MAPK4 signaling; Regulation of actin dynamics for phagocytic cup formation; Generation of second messenger molecules; CD209 (DC-SIGN) signaling; RHO GTPases activate PAKs; DSCAM interactions; Sema3A PAK dependent Axon repulsion; CD28 dependent Vav1 pathway; FCERI mediated MAPK activation; Signal transduction by L1; EPHB-mediated forward signaling; Ephr…
PDC6I	Q9QZA2	Programmed cell death 6-interacting protein OS=Rattus norvegicus OX=10116 GN=Pdcd6ip PE=1 SV=2	2	96.6	cell death;cell division;cell organization and biogenesis;regulation of biological process;transport	cytoplasm;cytoskeleton;cytosol;extracellular;membrane	protein binding	Pdcd6ip
PGRC1	P70580	Membrane-associated progesterone receptor component 1 OS=Rattus norvegicus OX=10116 GN=Pgrmc1 PE=1 SV=3	6	21.6	cellular component movement;regulation of biological process;response to stimulus	endoplasmic reticulum;membrane		Pgrmc1			Neutrophil degranulation
POC1B	D3ZW91	POC1 centriolar protein homolog B OS=Rattus norvegicus OX=10116 GN=Poc1b PE=3 SV=1	1	53.5	cell organization and biogenesis;cell proliferation	cytoplasm;cytoskeleton	protein binding	Poc1b
PP14B	Q8K3F3	Protein phosphatase 1 regulatory subunit 14B OS=Rattus norvegicus OX=10116 GN=Ppp1r14b PE=2 SV=1	1	15.9	defense response;regulation of biological process;response to stimulus	cytoplasm	enzyme regulator activity	Ppp1r14b
PPM1F	Q9WVR7	Protein phosphatase 1F OS=Rattus norvegicus OX=10116 GN=Ppm1f PE=2 SV=1	1	49.1	cell death;cell organization and biogenesis;metabolic process;regulation of biological process;response to stimulus	cytosol	catalytic activity;metal ion binding	Ppm1f
PRKRA	Q4V8C7	Interferon-inducible double-stranded RNA-dependent protein kinase activator A OS=Rattus norvegicus OX=10116 GN=Prkra PE=1 SV=1	2	34.3	metabolic process;regulation of biological process;response to stimulus	cytoplasm;cytosol;membrane	catalytic activity;enzyme regulator activity;protein binding;RNA binding	Prkra
PTSS2	B2GV22	Phosphatidylserine synthase 2 OS=Rattus norvegicus OX=10116 GN=Ptdss2 PE=1 SV=1	1	54.7	metabolic process	endoplasmic reticulum;membrane	catalytic activity	Ptdss2	Metabolic pathways; Glycerophospholipid metabolism		Synthesis of PS
RAB1A	Q6NYB7	Ras-related protein Rab-1A OS=Rattus norvegicus OX=10116 GN=Rab1A PE=1 SV=3	6	22.7	cell organization and biogenesis;cellular component movement;defense response;metabolic process;regulation of biological process;response to stimulus;transport	cytoplasm;cytosol;endoplasmic reticulum;endosome;Golgi;membrane	catalytic activity;nucleotide binding;protein binding	Rab1; Rab1a	Legionellosis		Golgi Cisternae Pericentriolar Stack Reorganization; RAB geranylgeranylation; RAB GEFs exchange GTP for GDP on RABs; COPI-dependent Golgi-to-ER retrograde traffic; COPII (Coat Protein 2) Mediated Vesicle Transport; COPI-mediated anterograde transport
RAB5A	M0RC99	Ras-related protein Rab-5A OS=Rattus norvegicus OX=10116 GN=Rab5a PE=2 SV=1	1	23.6	cell organization and biogenesis;metabolic process;regulation of biological process;response to stimulus;transport	cytoplasm;cytoskeleton;cytosol;endosome;membrane	catalytic activity;nucleotide binding;protein binding	LOC100361891; Rab5al1; Rab5a	Amoebiasis; Tuberculosis; Ras signaling pathway; Amyotrophic lateral sclerosis (ALS); Endocytosis; Vasopressin-regulated water reabsorption; Phagosome	EGFR1 Signaling Pathway
RAN	P62828	GTP-binding nuclear protein Ran OS=Rattus norvegicus OX=10116 GN=Ran PE=1 SV=3	5	24.4	cell division;cell organization and biogenesis;regulation of biological process;response to stimulus;transport	chromosome;cytoplasm;endosome;membrane;nucleus	catalytic activity;metal ion binding;nucleotide binding;protein binding;RNA binding;transporter activity	Ran	Ribosome biogenesis in eukaryotes; Epstein-Barr virus infection; RNA transport; HTLV-I infection		Regulation of cholesterol biosynthesis by SREBP (SREBF); Transcriptional regulation by small RNAs
RBM22	Q4V7D7	Pre-mRNA-splicing factor RBM22 OS=Rattus norvegicus OX=10116 GN=Rbm22 PE=2 SV=1	1	46.8	cell organization and biogenesis;metabolic process;regulation of biological process;response to stimulus;transport	cytoplasm;nucleus;spliceosomal complex	metal ion binding;protein binding;RNA binding;transporter activity	Rbm22	Spliceosome		mRNA Splicing - Major Pathway
REEP5	B2RZ37	Receptor expression-enhancing protein 5 OS=Rattus norvegicus OX=10116 GN=Reep5 PE=1 SV=1	4	21.4		endoplasmic reticulum;membrane		Reep5
RINI	P29315	Ribonuclease inhibitor OS=Rattus norvegicus OX=10116 GN=Rnh1 PE=1 SV=2	1	49.9	regulation of biological process	cytoplasm;cytosol	enzyme regulator activity;protein binding	LOC100360501; Rnh1
RL14	Q63507	60S ribosomal protein L14 OS=Rattus norvegicus OX=10116 GN=Rpl14 PE=1 SV=3	3	23.3	metabolic process	membrane;ribosome	protein binding;RNA binding;structural molecule activity	Rpl14		Cytoplasmic Ribosomal Proteins
RL18	P12001	60S ribosomal protein L18 OS=Rattus norvegicus OX=10116 GN=Rpl18 PE=1 SV=2	2	21.6	metabolic process	cytoplasm;cytosol;endoplasmic reticulum;membrane;nucleus;ribosome	RNA binding;structural molecule activity	Rpl18	Ribosome	Cytoplasmic Ribosomal Proteins
RL28	P17702	60S ribosomal protein L28 OS=Rattus norvegicus OX=10116 GN=Rpl28 PE=1 SV=4	3	15.8	metabolic process;regulation of biological process	membrane;ribosome	RNA binding;structural molecule activity	Rpl28		Cytoplasmic Ribosomal Proteins
RL35A	P04646	60S ribosomal protein L35a OS=Rattus norvegicus OX=10116 GN=Rpl35a PE=3 SV=1	2	12.5	metabolic process	membrane;mitochondrion;ribosome	RNA binding;structural molecule activity	LOC100359498; LOC100910496; Rpl35a; LOC100359825; LOC100361473; LOC103690996; LOC108349682	Ribosome	Cytoplasmic Ribosomal Proteins	SRP-dependent cotranslational protein targeting to membrane; Formation of a pool of free 40S subunits; Major pathway of rRNA processing in the nucleolus and cytosol; GTP hydrolysis and joining of the 60S ribosomal subunit; Nonsense Mediated Decay (NMD) enhanced by the Exon Junction Complex (EJC); Nonsense Mediated Decay (NMD) independent of the Exon Junction Complex (EJC); L13a-mediated translati…
RL38	P63174	60S ribosomal protein L38 OS=Rattus norvegicus OX=10116 GN=Rpl38 PE=1 SV=2	1	8.2	cell organization and biogenesis;metabolic process;regulation of biological process	ribosome	RNA binding;structural molecule activity	LOC690468; LOC682793; Rpl38; LOC685963	Ribosome	Cytoplasmic Ribosomal Proteins	SRP-dependent cotranslational protein targeting to membrane; Formation of a pool of free 40S subunits; Major pathway of rRNA processing in the nucleolus and cytosol; GTP hydrolysis and joining of the 60S ribosomal subunit; Nonsense Mediated Decay (NMD) enhanced by the Exon Junction Complex (EJC); Nonsense Mediated Decay (NMD) independent of the Exon Junction Complex (EJC); L13a-mediated translati…
RL4	P50878	60S ribosomal protein L4 OS=Rattus norvegicus OX=10116 GN=Rpl4 PE=1 SV=3	6	47.2	cell differentiation;metabolic process;regulation of biological process;response to stimulus	cytoplasm;endoplasmic reticulum;membrane;nucleus;ribosome	protein binding;RNA binding;structural molecule activity	Rpl4	Ribosome	Cytoplasmic Ribosomal Proteins; TNF-alpha NF-kB Signaling Pathway
RL5	P09895	60S ribosomal protein L5 OS=Rattus norvegicus OX=10116 GN=Rpl5 PE=1 SV=3	2	34.4	cell organization and biogenesis;metabolic process;regulation of biological process;response to stimulus	cytoplasm;membrane;nucleus;ribosome	protein binding;RNA binding;structural molecule activity	Rpl5	Ribosome		SRP-dependent cotranslational protein targeting to membrane; Formation of a pool of free 40S subunits; Major pathway of rRNA processing in the nucleolus and cytosol; GTP hydrolysis and joining of the 60S ribosomal subunit; Nonsense Mediated Decay (NMD) enhanced by the Exon Junction Complex (EJC); Nonsense Mediated Decay (NMD) independent of the Exon Junction Complex (EJC); L13a-mediated translati…
RL8	P62919	60S ribosomal protein L8 OS=Rattus norvegicus OX=10116 GN=Rpl8 PE=2 SV=2	4	28	metabolic process;response to stimulus	cytoplasm;membrane;ribosome	RNA binding;structural molecule activity	Rpl8; LOC100910370; LOC100360117; LOC108348142	Ribosome		SRP-dependent cotranslational protein targeting to membrane; Formation of a pool of free 40S subunits; Major pathway of rRNA processing in the nucleolus and cytosol; GTP hydrolysis and joining of the 60S ribosomal subunit; Nonsense Mediated Decay (NMD) enhanced by the Exon Junction Complex (EJC); Nonsense Mediated Decay (NMD) independent of the Exon Junction Complex (EJC); L13a-mediated translati…
RL9	P17077	60S ribosomal protein L9 OS=Rattus norvegicus OX=10116 GN=Rpl9 PE=1 SV=1	4	21.9	metabolic process;response to stimulus	membrane;nucleus;ribosome	RNA binding;structural molecule activity	LOC100360449; Rpl9; LOC100364457	Ribosome
RS2	P27952	40S ribosomal protein S2 OS=Rattus norvegicus OX=10116 GN=Rps2 PE=1 SV=1	6	31.2	cell organization and biogenesis;metabolic process;response to stimulus	membrane;nucleus;ribosome	protein binding;RNA binding;structural molecule activity	Rps2	Ribosome	Cytoplasmic Ribosomal Proteins
RS3	P62909	40S ribosomal protein S3 OS=Rattus norvegicus OX=10116 GN=Rps3 PE=1 SV=1	11	26.7	cell death;cell division;cell organization and biogenesis;metabolic process;regulation of biological process;response to stimulus	cytoplasm;cytoskeleton;cytosol;endoplasmic reticulum;membrane;mitochondrion;nucleus;organelle lumen;ribosome	catalytic activity;DNA binding;protein binding;RNA binding;structural molecule activity	Rps3	Ribosome	Cytoplasmic Ribosomal Proteins	SRP-dependent cotranslational protein targeting to membrane; Formation of a pool of free 40S subunits; Translation initiation complex formation; Major pathway of rRNA processing in the nucleolus and cytosol; GTP hydrolysis and joining of the 60S ribosomal subunit; Formation of the ternary complex, and subsequently, the 43S complex; Ribosomal scanning and start codon recognition; Nonsense Mediated…
RS3A	P49242	40S ribosomal protein S3a OS=Rattus norvegicus OX=10116 GN=Rps3a PE=1 SV=2	5	29.9	cell differentiation;metabolic process;regulation of biological process;response to stimulus	cytoplasm;cytosol;endoplasmic reticulum;nucleus;ribosome	protein binding;RNA binding;structural molecule activity	Rps3a	Ribosome	Cytoplasmic Ribosomal Proteins	SRP-dependent cotranslational protein targeting to membrane; Formation of a pool of free 40S subunits; Translation initiation complex formation; Major pathway of rRNA processing in the nucleolus and cytosol; GTP hydrolysis and joining of the 60S ribosomal subunit; Formation of the ternary complex, and subsequently, the 43S complex; Ribosomal scanning and start codon recognition; Nonsense Mediated…
RS4X	P62703	40S ribosomal protein S4, X isoform OS=Rattus norvegicus OX=10116 GN=Rps4x PE=2 SV=2	9	29.6	development;metabolic process;regulation of biological process;response to stimulus	cytoplasm;membrane;ribosome	RNA binding;structural molecule activity	LOC100362640; Rps4x; Rps4x-ps9	Ribosome	Cytoplasmic Ribosomal Proteins	SRP-dependent cotranslational protein targeting to membrane; Formation of a pool of free 40S subunits; Translation initiation complex formation; Major pathway of rRNA processing in the nucleolus and cytosol; GTP hydrolysis and joining of the 60S ribosomal subunit; Formation of the ternary complex, and subsequently, the 43S complex; Ribosomal scanning and start codon recognition; Nonsense Mediated…
S100B	P04631	Protein S100-B OS=Rattus norvegicus OX=10116 GN=S100b PE=1 SV=2	1	10.7	cell differentiation;regulation of biological process;response to stimulus	cytoplasm;nucleus	metal ion binding;protein binding	S100b			Interleukin-1 family signaling; RIP-mediated NFkB activation via ZBP1; TAK1 activates NFkB by phosphorylation and activation of IKKs complex; Activated TLR4 signalling; DEx/H-box helicases activate type I IFN and inflammatory cytokines production ; Advanced glycosylation endproduct receptor signaling; TRAF6 mediated NF-kB activation
S12A1	P55016	Solute carrier family 12 member 1 OS=Rattus norvegicus OX=10116 GN=Slc12a1 PE=1 SV=1	1	120.5	metabolic process;regulation of biological process;response to stimulus;transport	cell surface;membrane	transporter activity	Slc12a1		Thick Ascending Limb Transporters
S2551	Q52KK3	Solute carrier family 25 member 51 OS=Rattus norvegicus OX=10116 GN=Slc25a51 PE=2 SV=1	1	33.8	transport	membrane;mitochondrion	transporter activity	Mcart1; LOC100909697; Slc25a51
S6A11	P31647	Sodium- and chloride-dependent GABA transporter 3 OS=Rattus norvegicus OX=10116 GN=Slc6a11 PE=1 SV=1	1	69.9	response to stimulus;transport	cytoplasm;membrane	transporter activity	Slc6a11	GABAergic synapse		Reuptake of GABA; Na+/Cl- dependent neurotransmitter transporters
SC6A1	P23978	Sodium- and chloride-dependent GABA transporter 1 OS=Rattus norvegicus OX=10116 GN=Slc6a1 PE=1 SV=1	1	67	cell organization and biogenesis;regulation of biological process;response to stimulus;transport	cell surface;membrane	metal ion binding;protein binding;transporter activity	Slc6a1	GABAergic synapse		Reuptake of GABA; Na+/Cl- dependent neurotransmitter transporters
SC6A6	P31643	Sodium- and chloride-dependent taurine transporter OS=Rattus norvegicus OX=10116 GN=Slc6a6 PE=2 SV=1	1	69.8	transport	membrane	transporter activity	Slc6a6			Amino acid transport across the plasma membrane; Na+/Cl- dependent neurotransmitter transporters
SGMR2	Q5U3Y7	Sigma intracellular receptor 2 OS=Rattus norvegicus OX=10116 GN=Tmem97 PE=2 SV=1	1	20.9		cytosol;endoplasmic reticulum;membrane;nucleus;vacuole		Tmem97
SHLB1	Q6AYE2	Endophilin-B1 OS=Rattus norvegicus OX=10116 GN=Sh3glb1 PE=2 SV=1	3	40.8	cell communication;cell death;cell organization and biogenesis;metabolic process;regulation of biological process;response to stimulus	cytoplasm;cytosol;Golgi;membrane;mitochondrion	catalytic activity;protein binding	Sh3glb1	Endocytosis
SPAST	B2RYN7	Spastin OS=Rattus norvegicus OX=10116 GN=Spast PE=1 SV=1	1	63	cell differentiation;cell division;cell organization and biogenesis;cellular component movement;development;metabolic process;regulation of biological process;response to stimulus;transport	cytoplasm;cytoskeleton;cytosol;endoplasmic reticulum;endosome;membrane;nucleus	catalytic activity;nucleotide binding;protein binding	Spast
SPB1	Q5RJT2	pre-rRNA 2'-O-ribose RNA methyltransferase FTSJ3 OS=Rattus norvegicus OX=10116 GN=Ftsj3 PE=1 SV=1	2	94.7	metabolic process	nucleus	catalytic activity;RNA binding	Ftsj3			Major pathway of rRNA processing in the nucleolus and cytosol
SYFM	Q6AYQ3	Phenylalanine--tRNA ligase, mitochondrial OS=Rattus norvegicus OX=10116 GN=Fars2 PE=2 SV=1	1	55.1	metabolic process	cytoplasm;mitochondrion;organelle lumen	catalytic activity;metal ion binding;nucleotide binding;RNA binding	Fars2	Aminoacyl-tRNA biosynthesis
TBB2B	Q3KRE8	Tubulin beta-2B chain OS=Rattus norvegicus OX=10116 GN=Tubb2b PE=1 SV=1	1	49.9	cell organization and biogenesis;cellular component movement;regulation of biological process	cytoplasm;cytoskeleton;nucleus	catalytic activity;nucleotide binding;protein binding;structural molecule activity	Tubb2b	Gap junction; Phagosome		Hedgehog 'on' state; Hedgehog 'off' state; Intraflagellar transport
TBCE	Q5FVQ9	Tubulin-specific chaperone E OS=Rattus norvegicus OX=10116 GN=Tbce PE=2 SV=1	1	59	cell organization and biogenesis;metabolic process;response to stimulus	cytoplasm;cytoskeleton	protein binding	Tbce
TCPD	Q7TPB1	T-complex protein 1 subunit delta OS=Rattus norvegicus OX=10116 GN=Cct4 PE=1 SV=3	12	58.1	metabolic process;regulation of biological process;transport	cytoplasm;cytoskeleton;cytosol	nucleotide binding;protein binding;RNA binding	Cct4			Association of TriC/CCT with target proteins during biosynthesis; Cooperation of PDCL (PhLP1) and TRiC/CCT in G-protein beta folding
THOC5	Q68FX7	THO complex subunit 5 homolog OS=Rattus norvegicus OX=10116 GN=Thoc5 PE=2 SV=1	1	78.6	cell differentiation;cell division;cell organization and biogenesis;metabolic process;regulation of biological process;transport	chromosome;cytoplasm;nucleus	RNA binding	Thoc5	RNA transport		Cleavage of Growing Transcript in the Termination Region ; Transport of Mature mRNA derived from an Intron-Containing Transcript; mRNA 3'-end processing
TIP	Q8R4E1	T-cell immunomodulatory protein OS=Rattus norvegicus OX=10116 GN=Itfg1 PE=1 SV=1	2	67.3		extracellular;membrane		Itfg1
TM35A	Q6JAM9	Transmembrane protein 35A OS=Rattus norvegicus OX=10116 GN=Tmem35a PE=1 SV=1	2	18.5		membrane		Tmem35; Tmem35a
TOM40	Q75Q40	Mitochondrial import receptor subunit TOM40 homolog OS=Rattus norvegicus OX=10116 GN=Tomm40 PE=1 SV=1	2	37.9	transport	cytosol;membrane;mitochondrion	transporter activity	Tomm40	Amyotrophic lateral sclerosis (ALS)
TOM70	Q75Q39	Mitochondrial import receptor subunit TOM70 OS=Rattus norvegicus OX=10116 GN=Tomm70 PE=1 SV=1	4	67.4	transport	membrane;mitochondrion	protein binding	Tomm70a; Tomm70
TP4A1	Q78EG7	Protein tyrosine phosphatase type IVA 1 OS=Rattus norvegicus OX=10116 GN=Ptp4a1 PE=1 SV=1	1	19.8	development;metabolic process;regulation of biological process	cytoplasm;cytoskeleton;endoplasmic reticulum;endosome;membrane;nucleus	catalytic activity	Ptp4a1; LOC100365697; LOC102547074; LOC103693189
TPIS	P48500	Triosephosphate isomerase OS=Rattus norvegicus OX=10116 GN=Tpi1 PE=1 SV=2	2	26.8	development;metabolic process	cytosol;nucleus	catalytic activity;protein binding	Tpi1; LOC100911515	Glycolysis / Gluconeogenesis; Inositol phosphate metabolism; Biosynthesis of amino acids; Metabolic pathways; Fructose and mannose metabolism; Carbon metabolism	Fatty Acid Beta Oxidation; Glycolysis and Gluconeogenesis; Beta Oxidation Meta Pathway; Hexoses metabolism in proximal tubules	Glycolysis; Gluconeogenesis
TTYH1	P0C5X8	Protein tweety homolog 1 OS=Rattus norvegicus OX=10116 GN=Ttyh1 PE=1 SV=1	1	49	cell organization and biogenesis;regulation of biological process;transport	membrane	metal ion binding;transporter activity	Ttyh1			Stimuli-sensing channels
UBP48	Q76LT8	Ubiquitin carboxyl-terminal hydrolase 48 OS=Rattus norvegicus OX=10116 GN=Usp48 PE=1 SV=1	1	118.7	metabolic process	cytoplasm;cytosol;membrane;mitochondrion;nucleus	catalytic activity;protein binding	Usp48
VAMP2	P63045	Vesicle-associated membrane protein 2 OS=Rattus norvegicus OX=10116 GN=Vamp2 PE=1 SV=2	4	12.7	cell organization and biogenesis;regulation of biological process;response to stimulus;transport	membrane;vacuole	protein binding	Vamp2	Synaptic vesicle cycle; SNARE interactions in vesicular transport; Vasopressin-regulated water reabsorption; Salivary secretion; Insulin secretion	Insulin Signaling	Glutamate Neurotransmitter Release Cycle; Golgi Associated Vesicle Biogenesis; Lysosome Vesicle Biogenesis; Acetylcholine Neurotransmitter Release Cycle; Cargo recognition for clathrin-mediated endocytosis; Norepinephrine Neurotransmitter Release Cycle; GABA synthesis, release, reuptake and degradation
VAMP7	Q9JHW5	Vesicle-associated membrane protein 7 OS=Rattus norvegicus OX=10116 GN=Vamp7 PE=1 SV=1	1	24.8	cell organization and biogenesis;cellular component movement;regulation of biological process;transport	cell surface;cytoplasm;endoplasmic reticulum;endosome;Golgi;membrane;vacuole	protein binding	Vamp7	SNARE interactions in vesicular transport		Interleukin-12 family signaling; Cargo recognition for clathrin-mediated endocytosis; Golgi Associated Vesicle Biogenesis; Lysosome Vesicle Biogenesis
VANG2	P84889	Vang-like protein 2 OS=Rattus norvegicus OX=10116 GN=Vangl2 PE=2 SV=1	2	59.7	cell division;cell organization and biogenesis;cellular component movement;development;metabolic process;regulation of biological process;response to stimulus	membrane		Vangl2	Wnt signaling pathway	Wnt Signaling Pathway NetPath
ZNF22	Q9ERU2	Zinc finger protein 22 OS=Rattus norvegicus OX=10116 GN=Znf22 PE=2 SV=2	1	27.3	metabolic process;regulation of biological process	nucleus	DNA binding;metal ion binding	Zfp422
